# Supplementary material for: The Effect of Activity Tracking Apps on Physical Activity and Glycemic Control in People with Prediabetes Compared to Normoglycemic Individuals: A Pilot Study
Source: Nutrients. 2024 Dec 31;17(1):135. doi: 10.3390/nu17010135 (PMC11722914; doi:10.3390/nu17010135)
Supplement: Supplementary file 1 [file nutrients-17-00135-s001.zip]

Archive with 1 entries (1 files):
- nutrients-3371680-supplementary.pdf
